# Supplementary material for: Dimethyl 2-(amino­methyl­ene)malonate
Source: Acta Crystallogr Sect E Struct Rep Online. 2008 May 7;64(Pt 6):o998. doi: 10.1107/S1600536808012762 (PMC2961616; doi:10.1107/S1600536808012762)
Supplement: Supplementary file 2 [file e-64-0o998-Isup2.hkl]

# 
# h,k,l, Fc-squared, Fo-squared, sigma(Fo-squared) and status flag 
# 
data_I
_shelx_title ' MG IN P2(1)/C' 
_shelx_refln_list_code          4 
_shelx_F_calc_maximum      203.85 
_exptl_crystal_F_000       336.00 
_reflns_d_resolution_high  0.8302 
 
loop_ 
 _symmetry_equiv_pos_as_xyz 
 'x, y, z' 
 '-x, y+1/2, -z+1/2' 
 '-x, -y, -z' 
 'x, -y-1/2, z-1/2' 
 
_cell_length_a     9.3410 
_cell_length_b     6.9000 
_cell_length_c    11.7250 
_cell_angle_alpha  90.000 
_cell_angle_beta   97.580 
_cell_angle_gamma  90.000 
 
_shelx_F_squared_multiplier     1.000 
 
loop_ 
 _refln_index_h 
 _refln_index_k 
 _refln_index_l 
 _refln_F_squared_calc 
 _refln_F_squared_meas 
 _refln_F_squared_sigma 
 _refln_observed_status 
   2   0   0     2250.68     3086.34     35.42 o 
   3   0   0      215.15      226.02      7.86 o 
   4   0   0      115.81      126.86      1.86 o 
   5   0   0      289.66      309.30      3.19 o 
   6   0   0       15.55       14.73      1.36 o 
   7   0   0       30.27       21.43      1.71 o 
   8   0   0        6.44        7.91      1.84 o 
   9   0   0        6.20        8.42      5.65 o 
  10   0   0        3.35       -0.22      6.32 o 
  11   0   0        0.05        5.43      7.68 o 
   2   1   0        3.64        1.70      0.96 o 
   3   1   0      976.05     1103.08     18.76 o 
   4   1   0       72.07       59.40      1.54 o 
   5   1   0       97.52       64.90      1.77 o 
   6   1   0      115.47      127.69      2.89 o 
   7   1   0        0.03        0.73      2.11 o 
   8   1   0       31.50       34.21      2.41 o 
   9   1   0        0.04       -1.24      3.46 o 
  10   1   0        2.74        6.93      4.69 o 
  11   1   0        3.84        8.59      5.42 o 
   0   2   0      264.02      448.87     10.63 o 
   1   2   0      438.86      764.09     14.59 o 
   2   2   0       24.26       28.56      1.29 o 
   3   2   0      406.25      461.48     11.99 o 
   4   2   0        5.47        3.93      0.85 o 
   5   2   0      366.08      375.08      8.93 o 
   6   2   0      133.80      145.11      2.67 o 
   7   2   0        5.30        5.27      2.18 o 
   8   2   0        7.06        5.26      2.90 o 
   9   2   0        0.03        1.57      3.37 o 
  10   2   0        0.32       -1.46      3.73 o 
   1   3   0      446.98      963.08     16.20 o 
   2   3   0      442.33      664.58     23.82 o 
   3   3   0       17.73       15.79      1.30 o 
   4   3   0       52.31       53.20      1.90 o 
   5   3   0      103.26       88.31      2.77 o 
   6   3   0       26.27       23.19      1.52 o 
   7   3   0        2.22        0.25      1.52 o 
   8   3   0        6.24        4.77      2.54 o 
   9   3   0        4.37        0.61      3.92 o 
  10   3   0        0.31        4.42      5.86 o 
   0   4   0      634.95     1343.95     15.77 o 
   1   4   0       39.62       79.92      1.88 o 
   2   4   0       70.86      110.09      3.51 o 
   3   4   0      178.51      221.67      3.88 o 
   4   4   0       36.92       31.72      1.66 o 
   5   4   0       15.95       13.44      1.83 o 
   6   4   0        0.70       -0.67      1.56 o 
   7   4   0      106.15      105.78      4.51 o 
   8   4   0       46.51       53.90      3.86 o 
   9   4   0       33.76       43.81      5.23 o 
   1   5   0      101.79      175.23      4.28 o 
   2   5   0       50.47       61.26      3.17 o 
   3   5   0       25.99       23.39      2.06 o 
   4   5   0      570.99      620.83      7.12 o 
   5   5   0       19.26       17.56      2.86 o 
   6   5   0        5.22        4.64      2.41 o 
   7   5   0        0.08       -0.74      2.53 o 
   8   5   0       55.31       66.59      4.52 o 
   0   6   0      156.16      224.10     12.40 o 
   1   6   0       41.82       43.25      2.82 o 
   2   6   0       91.08       96.65      3.72 o 
   3   6   0      189.78      192.13      9.47 o 
   4   6   0        1.14        2.44      1.94 o 
   5   6   0      122.95      116.38      5.91 o 
   6   6   0        0.11       -3.34      3.34 o 
   7   6   0        8.91       10.02      2.98 o 
   1   7   0        2.19       -1.53      3.66 o 
   2   7   0       57.09       64.29      4.00 o 
   3   7   0       46.91       41.55      3.89 o 
   4   7   0        1.29        3.47      3.45 o 
   5   7   0        0.66        3.04      3.60 o 
   6   7   0        1.42       -1.71      3.95 o 
   0   8   0      215.11      405.57     20.83 o 
   1   8   0       15.10       15.81      6.41 o 
   2   8   0        0.00       -2.58      4.50 o 
   3   8   0        0.75        1.51      4.13 o 
 -11   1   1        4.77        6.59      5.31 o 
 -10   1   1       16.49       25.50      4.82 o 
  -9   1   1        0.99        1.86      2.27 o 
  -8   1   1        1.10        5.25      1.72 o 
  -7   1   1        3.62        3.63      0.98 o 
  -6   1   1      533.44      600.93      7.48 o 
  -5   1   1       10.63        8.51      0.96 o 
  -4   1   1      751.18      746.76      5.71 o 
  -3   1   1      177.08      178.04      3.95 o 
  -2   1   1     2129.57     2369.45     65.80 o 
   1   1   1        2.73        2.61      0.94 o 
   2   1   1       61.98       95.85      6.00 o 
   3   1   1        0.08       -0.48      1.39 o 
   4   1   1      329.29      323.91      3.83 o 
   5   1   1       13.97        8.65      1.53 o 
   6   1   1      199.28      219.93      2.92 o 
   7   1   1        6.14        3.59      2.52 o 
   8   1   1       53.04       75.72      3.12 o 
   9   1   1        2.31       -2.35      3.82 o 
  10   1   1        0.00        0.05      4.50 o 
 -10   2   1        7.46       11.53      4.25 o 
  -9   2   1        3.62        7.95      3.18 o 
  -8   2   1        0.21        0.56      2.43 o 
  -7   2   1        2.70        4.03      2.04 o 
  -6   2   1       63.06       65.53      1.95 o 
  -5   2   1      330.41      367.06      6.24 o 
  -4   2   1      288.73      322.51      3.75 o 
  -3   2   1      376.94      484.70     13.45 o 
  -2   2   1      438.14      691.43     26.94 o 
  -1   2   1       32.49       45.24      1.81 o 
   0   2   1      930.24     1850.32     47.19 o 
   1   2   1      966.86     1287.48     28.13 o 
   2   2   1      660.83      783.73     16.51 o 
   3   2   1       28.62       25.57      1.78 o 
   4   2   1      136.08      122.33      3.28 o 
   5   2   1       30.14       28.96      1.93 o 
   6   2   1       45.12       38.73      1.75 o 
   7   2   1       55.15       53.02      2.46 o 
   8   2   1       13.31       12.39      2.12 o 
   9   2   1        0.16       -0.59      3.36 o 
  10   2   1        0.78       -3.06      3.96 o 
 -10   3   1        1.98        2.20      5.41 o 
  -9   3   1        2.32        1.60      3.69 o 
  -8   3   1        2.61        2.89      2.66 o 
  -7   3   1        9.32        7.13      1.31 o 
  -6   3   1       39.96       37.74      2.62 o 
  -5   3   1        0.52       -0.44      0.99 o 
  -4   3   1        0.01       -0.15      0.91 o 
  -3   3   1       11.42        9.54      1.15 o 
  -2   3   1       90.89      114.52      3.74 o 
  -1   3   1     1676.93     3336.54     48.80 o 
   0   3   1     1323.26     2695.58     80.31 o 
   1   3   1        7.80        8.98      1.05 o 
   2   3   1      973.98     1297.97     26.14 o 
   3   3   1      625.44      745.86     12.03 o 
   4   3   1       10.18       10.37      1.48 o 
   5   3   1        0.00       -0.98      1.22 o 
   6   3   1        5.24        4.75      1.27 o 
   7   3   1        0.00        0.03      1.33 o 
   8   3   1        9.32        6.93      2.61 o 
   9   3   1        0.25        0.78      4.44 o 
  10   3   1        1.06        6.08      5.88 o 
  -9   4   1        3.69       15.74      4.13 o 
  -8   4   1       16.43       23.68      2.88 o 
  -7   4   1       59.85       66.15      3.07 o 
  -6   4   1       47.76       41.59      2.47 o 
  -5   4   1       12.29       11.88      2.21 o 
  -4   4   1        4.04        3.16      1.43 o 
  -3   4   1        1.43        1.64      1.05 o 
  -2   4   1      555.19      877.41     29.46 o 
  -1   4   1        7.06        5.69      1.03 o 
   0   4   1      267.60      520.52     14.42 o 
   1   4   1       49.80       68.57      1.89 o 
   2   4   1      202.56      301.66      5.56 o 
   3   4   1        0.16       -0.85      1.20 o 
   4   4   1      166.96      170.35      4.10 o 
   5   4   1        0.06        1.22      1.91 o 
   6   4   1        1.06       -0.37      1.65 o 
   7   4   1        7.65        7.06      1.79 o 
   8   4   1        9.77        7.19      3.99 o 
   9   4   1       10.35       12.79      4.75 o 
  -8   5   1       13.46       31.47      3.51 o 
  -7   5   1       14.22       16.13      2.51 o 
  -6   5   1       37.70       35.01      2.73 o 
  -5   5   1       69.73       63.83      2.68 o 
  -4   5   1       77.59       68.45      3.75 o 
  -3   5   1        2.09        0.22      1.29 o 
  -2   5   1      120.52      160.90      5.27 o 
  -1   5   1       21.56       23.36      1.68 o 
   0   5   1       43.04       55.87      2.88 o 
   1   5   1        0.46       -0.70      1.61 o 
   2   5   1       28.89       27.16      1.74 o 
   3   5   1       11.93       12.28      1.78 o 
   4   5   1       62.85       46.49      2.36 o 
   5   5   1        1.90        2.08      2.24 o 
   6   5   1       18.05       17.34      2.57 o 
   7   5   1       19.04       17.00      2.68 o 
   8   5   1       10.77       12.58      3.91 o 
  -7   6   1        2.72        5.58      2.94 o 
  -6   6   1       48.63       40.44      2.98 o 
  -5   6   1       10.58        7.18      3.31 o 
  -4   6   1       55.11       47.38      2.68 o 
  -3   6   1      334.79      387.50      7.04 o 
  -2   6   1      207.78      256.69      6.30 o 
  -1   6   1       90.94      150.37      7.70 o 
   0   6   1      150.80      214.18      7.43 o 
   1   6   1       62.43       90.27      4.05 o 
   2   6   1      143.86      155.53      5.61 o 
   3   6   1       54.56       38.63      3.81 o 
   4   6   1      110.02       83.79      3.24 o 
   5   6   1      108.32       94.35      5.07 o 
   6   6   1       23.64       23.32      4.26 o 
   7   6   1        3.85       -3.56      4.42 o 
  -6   7   1       16.63       14.15      4.42 o 
  -5   7   1        3.96        2.99      3.51 o 
  -4   7   1        0.60       -2.76      3.33 o 
  -3   7   1      127.13      125.37      4.36 o 
  -2   7   1        0.85        1.16      3.06 o 
  -1   7   1      133.22      162.95      7.67 o 
   0   7   1       19.49       17.73      3.41 o 
   1   7   1        0.03        2.16      3.18 o 
   2   7   1       15.02       16.38      3.38 o 
   3   7   1       79.90       66.89      4.31 o 
   4   7   1        0.17       -1.88      3.57 o 
   5   7   1       50.81       36.86      4.15 o 
  -3   8   1       14.61       16.84      4.27 o 
  -2   8   1        0.40       -0.23      4.58 o 
  -1   8   1       27.58       40.89      5.53 o 
   0   8   1        0.18       -0.28      5.79 o 
   1   8   1        6.90        1.74      5.07 o 
   2   8   1        0.09        1.80      4.39 o 
 -11   0   2        2.38        3.62      7.46 o 
 -10   0   2       45.54       60.18      7.17 o 
  -9   0   2        5.97        7.06      2.64 o 
  -8   0   2        7.63        5.51      1.87 o 
  -7   0   2       10.74        7.60      1.60 o 
  -6   0   2       16.74       12.58      1.32 o 
  -5   0   2       77.73       71.62      1.58 o 
  -4   0   2       67.20       51.56      1.23 o 
  -3   0   2     1217.56     1274.28     13.58 o 
  -2   0   2      185.04      205.33      4.52 o 
   1   0   2       57.86       58.02      4.22 o 
   2   0   2    41555.34    44882.28   1340.07 o 
   3   0   2      102.52      108.17      4.02 o 
   4   0   2      644.99      641.49     11.08 o 
   5   0   2       11.14       10.36      2.28 o 
   6   0   2       10.14        7.38      0.75 o 
   7   0   2       38.33       40.39      3.72 o 
   8   0   2        5.49        7.08      5.34 o 
   9   0   2        4.55        2.44      5.78 o 
  10   0   2        0.78        3.04      6.99 o 
 -11   1   2       12.78       23.31      5.43 o 
 -10   1   2        7.70       20.78      4.41 o 
  -9   1   2       10.61       13.29      2.51 o 
  -8   1   2        6.37        7.02      1.49 o 
  -7   1   2        2.11        2.41      1.05 o 
  -6   1   2      185.73      188.48      2.43 o 
  -5   1   2       17.11       12.79      0.87 o 
  -4   1   2      516.78      534.31      4.89 o 
  -3   1   2      369.24      339.14      3.48 o 
  -2   1   2      186.35      189.57      3.92 o 
  -1   1   2     2011.41     2198.51     28.18 o 
   0   1   2       67.35       59.02      4.15 o 
   1   1   2     3912.37     6130.26    824.80 o 
   2   1   2      113.09      105.71      3.55 o 
   3   1   2      602.40      721.48      9.50 o 
   4   1   2        1.17       -0.67      1.48 o 
   5   1   2       89.70      114.16      2.95 o 
   6   1   2        6.62        6.09      1.57 o 
   7   1   2       12.08        5.08      2.79 o 
   8   1   2       11.49       16.28      3.46 o 
   9   1   2        0.99       -0.04      4.36 o 
  10   1   2        3.76        6.24      4.37 o 
 -10   2   2        8.59       17.50      4.66 o 
  -9   2   2        1.46        2.66      3.14 o 
  -8   2   2        3.16        3.54      1.89 o 
  -7   2   2        0.65        0.80      1.35 o 
  -6   2   2       76.04       67.25      1.89 o 
  -5   2   2       28.95       25.42      1.31 o 
  -4   2   2      773.20      935.74     11.17 o 
  -3   2   2     1588.96     1848.49     23.32 o 
  -2   2   2       34.22       17.63      0.82 o 
  -1   2   2      391.46      542.67     22.56 o 
   0   2   2        0.00        0.38      0.87 o 
   1   2   2      230.27      303.57      9.19 o 
   2   2   2       34.60       32.99      1.62 o 
   3   2   2      150.22      133.54      6.61 o 
   4   2   2       52.24       36.77      2.05 o 
   5   2   2      118.61      118.41      2.72 o 
   6   2   2        8.33        6.45      1.83 o 
   7   2   2       38.50       37.78      2.67 o 
   8   2   2        8.23        6.00      2.47 o 
   9   2   2        0.65       -1.33      3.50 o 
  10   2   2        0.40       -0.30      4.17 o 
 -10   3   2        1.49        4.48      4.29 o 
  -9   3   2        8.93       14.26      3.58 o 
  -8   3   2        0.76       -0.03      1.92 o 
  -7   3   2       54.83       50.84      2.29 o 
  -6   3   2       29.75       23.33      1.72 o 
  -5   3   2       48.93       47.56      1.64 o 
  -4   3   2      270.87      321.44      4.26 o 
  -3   3   2      119.82      129.15      2.93 o 
  -2   3   2       49.78       50.11      2.25 o 
  -1   3   2       74.20      111.04      4.29 o 
   0   3   2      465.90      774.70     26.81 o 
   1   3   2      368.55      670.04     21.55 o 
   2   3   2       10.59       10.53      0.90 o 
   3   3   2      165.53      180.33      2.98 o 
   4   3   2       77.88       87.81      2.04 o 
   5   3   2        3.43        2.59      2.21 o 
   6   3   2       14.69        9.00      2.26 o 
   7   3   2       20.18       14.00      2.15 o 
   8   3   2        0.21        0.61      2.68 o 
   9   3   2        0.02        2.80      4.06 o 
  10   3   2        1.15       -2.32      5.47 o 
  -9   4   2        9.30       12.38      3.56 o 
  -8   4   2        1.12        4.88      2.52 o 
  -7   4   2      186.82      219.45      5.44 o 
  -6   4   2      211.45      210.21      5.09 o 
  -5   4   2      290.28      274.25      6.30 o 
  -4   4   2        1.37        1.18      1.32 o 
  -3   4   2       73.59       74.72      2.02 o 
  -2   4   2       95.12      140.85      5.33 o 
  -1   4   2      395.74      734.92     24.22 o 
   0   4   2      124.20      248.42      8.35 o 
   1   4   2        7.94        8.67      1.21 o 
   2   4   2      337.65      454.68      9.47 o 
   3   4   2       16.37       14.98      1.44 o 
   4   4   2       26.20       19.55      1.85 o 
   5   4   2       18.79       16.88      2.01 o 
   6   4   2        2.96        3.00      1.54 o 
   7   4   2        0.10       -1.32      1.32 o 
   8   4   2        0.01        2.68      3.03 o 
   9   4   2       18.80       25.11      5.78 o 
  -8   5   2       14.95       14.28      2.78 o 
  -7   5   2        0.45        1.62      2.42 o 
  -6   5   2      272.17      287.15      7.79 o 
  -5   5   2        3.24       -1.33      2.14 o 
  -4   5   2       87.00       77.82      3.03 o 
  -3   5   2       30.58       33.08      2.08 o 
  -2   5   2     1040.90     1840.18     45.60 o 
  -1   5   2       34.89       41.38      2.10 o 
   0   5   2       55.96       85.68      4.12 o 
   1   5   2       98.18      103.78      5.67 o 
   2   5   2        1.01        0.57      1.85 o 
   3   5   2       42.10       40.68      2.33 o 
   4   5   2       31.10       22.21      2.13 o 
   5   5   2        9.09        8.87      2.48 o 
   6   5   2      122.46      126.56      4.34 o 
   7   5   2        4.89        3.84      4.00 o 
   8   5   2        0.12        3.85      4.29 o 
  -7   6   2       28.71       23.46      3.16 o 
  -6   6   2        1.48        0.56      2.27 o 
  -5   6   2       28.24       19.21      2.62 o 
  -4   6   2        0.46        0.17      1.72 o 
  -3   6   2      356.25      521.16     17.99 o 
  -2   6   2        8.26        3.49      1.64 o 
  -1   6   2      175.72      306.71     10.56 o 
   0   6   2       81.79       82.92      6.01 o 
   1   6   2       30.72       29.01      2.89 o 
   2   6   2       99.68       89.77      3.87 o 
   3   6   2       10.50        5.75      2.37 o 
   4   6   2       39.88       27.48      3.05 o 
   5   6   2       91.34       89.92      4.73 o 
   6   6   2        0.09        4.55      4.10 o 
   7   6   2       19.63       17.52      4.59 o 
  -6   7   2        2.17        7.90      3.87 o 
  -5   7   2        6.91        7.32      3.90 o 
  -4   7   2        3.98        4.68      3.29 o 
  -3   7   2        1.59        2.37      3.53 o 
  -2   7   2        0.47        5.61      2.95 o 
  -1   7   2       72.57      100.26      4.77 o 
   0   7   2      101.81      119.59      7.70 o 
   1   7   2        0.04       -3.15      3.15 o 
   2   7   2        1.04        0.82      3.69 o 
   3   7   2        6.49        4.35      3.54 o 
   4   7   2        5.35        3.82      3.72 o 
   5   7   2       12.23        6.50      4.18 o 
  -2   8   2        0.96        0.99      4.68 o 
  -1   8   2        2.38       -0.09      5.52 o 
   0   8   2        1.73        2.75      5.28 o 
   1   8   2        6.10        7.90      5.17 o 
   2   8   2      134.48      157.22      7.27 o 
 -11   1   3        0.03       10.67      4.00 o 
 -10   1   3       13.68       20.95      3.79 o 
  -9   1   3       52.04       68.76      2.97 o 
  -8   1   3      113.84      135.66      2.36 o 
  -7   1   3        0.19        0.18      1.04 o 
  -6   1   3        5.65        3.42      0.89 o 
  -5   1   3        3.33        2.44      0.71 o 
  -4   1   3     2755.25     3051.47     26.18 o 
  -3   1   3        4.07        4.39      0.60 o 
  -2   1   3      828.48      887.59     12.69 o 
  -1   1   3      257.11      270.03      5.12 o 
   0   1   3     2099.10     2040.57     26.71 o 
   1   1   3       94.63      102.25      3.16 o 
   2   1   3      157.76      172.01      3.68 o 
   3   1   3        0.26       -0.38      0.82 o 
   4   1   3        3.22        3.43      1.60 o 
   5   1   3        2.33        1.80      1.73 o 
   6   1   3       40.18       42.62      2.42 o 
   7   1   3        0.15        0.70      2.49 o 
   8   1   3       20.90       25.25      3.83 o 
   9   1   3        2.67        4.00      4.03 o 
  10   1   3        3.30       10.04      4.65 o 
 -10   2   3        6.33        9.73      3.39 o 
  -9   2   3       14.40       16.53      2.81 o 
  -8   2   3       40.43       36.67      2.13 o 
  -7   2   3       25.25       20.19      1.27 o 
  -6   2   3        5.54        5.55      1.12 o 
  -5   2   3       30.90       32.22      1.21 o 
  -4   2   3      186.41      194.63      3.05 o 
  -3   2   3      869.91     1120.20     15.27 o 
  -2   2   3      565.88      702.69      8.56 o 
  -1   2   3      488.43      626.02     16.17 o 
   0   2   3      277.96      332.66      6.74 o 
   1   2   3       77.23       60.30      1.46 o 
   2   2   3      189.04      174.52      4.56 o 
   3   2   3      154.42      163.54      5.88 o 
   4   2   3       99.32       72.67      5.60 o 
   5   2   3        5.65        1.29      1.51 o 
   6   2   3       14.31       14.11      2.07 o 
   7   2   3        0.00        0.46      2.32 o 
   8   2   3        3.77        4.65      2.69 o 
   9   2   3        6.74       10.07      3.83 o 
  10   2   3        2.13        4.17      4.29 o 
 -10   3   3        0.14       -0.29      3.77 o 
  -9   3   3        6.14       11.27      3.11 o 
  -8   3   3       12.36       11.41      2.13 o 
  -7   3   3       31.97       28.44      1.99 o 
  -6   3   3        4.78        4.05      1.39 o 
  -5   3   3       58.45       51.48      1.56 o 
  -4   3   3       74.34       75.57      1.57 o 
  -3   3   3        0.55        0.13      0.69 o 
  -2   3   3        3.97        1.61      0.81 o 
  -1   3   3       14.73        8.65      0.86 o 
   0   3   3       76.51       85.65      3.30 o 
   1   3   3     1011.22     1327.24     26.79 o 
   2   3   3      342.18      382.19      8.41 o 
   3   3   3       24.41       17.77      1.38 o 
   4   3   3      191.11      191.31      3.45 o 
   5   3   3       78.26       84.92      5.33 o 
   6   3   3        0.03       -1.69      2.86 o 
   7   3   3        0.73       -0.22      1.54 o 
   8   3   3        5.56        6.51      3.07 o 
   9   3   3        0.00       -4.24      4.24 o 
  -9   4   3        0.49        3.15      2.74 o 
  -8   4   3        8.39        8.51      2.60 o 
  -7   4   3       19.25       20.85      2.46 o 
  -6   4   3       47.59       38.81      2.30 o 
  -5   4   3      184.11      186.42      3.72 o 
  -4   4   3      117.96      112.69      3.51 o 
  -3   4   3       12.75       12.12      1.10 o 
  -2   4   3        3.75        4.02      1.05 o 
  -1   4   3        4.13        5.77      0.94 o 
   0   4   3      537.00      794.98     27.81 o 
   1   4   3        1.30        0.02      0.95 o 
   2   4   3       87.89       83.43      2.56 o 
   3   4   3        3.95        1.32      1.38 o 
   4   4   3       43.84       41.48      2.41 o 
   5   4   3        1.87        1.17      1.82 o 
   6   4   3       18.71       16.78      1.91 o 
   7   4   3        1.87        1.10      2.48 o 
   8   4   3        0.39       -1.83      3.52 o 
   9   4   3        2.36        3.10      4.78 o 
  -8   5   3       14.08       18.59      2.90 o 
  -7   5   3       48.26       39.98      2.83 o 
  -6   5   3       69.05       61.43      2.51 o 
  -5   5   3       23.16       22.76      1.95 o 
  -4   5   3       73.28       60.93      2.77 o 
  -3   5   3      137.91      161.47      5.34 o 
  -2   5   3      172.74      277.59     12.53 o 
  -1   5   3       15.99       13.95      1.67 o 
   0   5   3      100.99      104.69      5.38 o 
   1   5   3       19.76       16.49      1.46 o 
   2   5   3        8.60        8.47      1.73 o 
   3   5   3        2.56        1.33      1.71 o 
   4   5   3        3.14        3.94      2.21 o 
   5   5   3        4.89        5.43      2.42 o 
   6   5   3       17.67       15.34      3.33 o 
   7   5   3        3.62        3.24      3.39 o 
   8   5   3        3.04        0.49      4.99 o 
  -7   6   3        0.00       -0.54      2.95 o 
  -6   6   3       20.08       18.26      2.60 o 
  -5   6   3        0.45       -0.03      2.23 o 
  -4   6   3      128.86      122.66      5.94 o 
  -3   6   3       25.05       19.77      2.01 o 
  -2   6   3       58.99       74.61      3.86 o 
  -1   6   3      418.21      651.72     40.97 o 
   0   6   3      166.68      162.71      8.23 o 
   1   6   3       58.37       61.63      3.84 o 
   2   6   3       52.33       36.29      3.04 o 
   3   6   3       40.89       41.57      3.50 o 
   4   6   3       54.30       48.16      4.02 o 
   5   6   3       16.12       15.51      3.77 o 
   6   6   3       30.39       31.66      4.26 o 
   7   6   3       15.15       21.74      4.85 o 
  -5   7   3       16.68       13.15      4.10 o 
  -4   7   3       62.38       48.69      4.05 o 
  -3   7   3        2.90        3.60      3.14 o 
  -2   7   3        4.86        4.35      2.90 o 
  -1   7   3      142.16      217.67      9.34 o 
   0   7   3        0.28       -2.36      3.19 o 
   1   7   3       89.40       95.85      7.97 o 
   2   7   3        6.56        5.71      3.74 o 
   3   7   3        0.13       -0.90      3.60 o 
   4   7   3        3.57        3.40      3.62 o 
   5   7   3       22.34       17.90      4.48 o 
  -2   8   3       19.79       29.13      7.06 o 
  -1   8   3       22.31       35.63      5.61 o 
   0   8   3        1.29       -0.51      4.98 o 
   1   8   3       18.86       19.35      5.10 o 
 -11   0   4        3.19       -0.53      5.28 o 
 -10   0   4        5.19        1.20      4.44 o 
  -9   0   4        2.96        0.37      3.24 o 
  -8   0   4      218.22      275.11      8.42 o 
  -7   0   4       99.16       97.90      2.86 o 
  -6   0   4        7.86        7.16      1.14 o 
  -5   0   4       35.98       45.49      1.39 o 
  -4   0   4       16.57       11.07      0.88 o 
  -3   0   4       63.10       51.89      1.06 o 
  -2   0   4       76.57       58.84      1.24 o 
  -1   0   4      888.34      917.00     19.54 o 
   0   0   4      311.77      304.50      5.49 o 
   1   0   4       89.53       76.33      1.82 o 
   2   0   4     2553.29     2619.92     14.85 o 
   3   0   4       82.71       84.82      1.66 o 
   4   0   4     4394.19     5113.58     48.76 o 
   5   0   4       32.69       26.71      1.88 o 
   6   0   4       80.16       76.48      4.35 o 
   7   0   4        0.25       -0.68      4.76 o 
   8   0   4        0.02        2.49      5.44 o 
   9   0   4        4.51        4.63      7.56 o 
  10   0   4        1.14        8.97      7.37 o 
 -11   1   4        0.15       -0.02      4.14 o 
 -10   1   4       26.23       34.30      3.61 o 
  -9   1   4       82.73       99.14      3.00 o 
  -8   1   4       15.62       17.48      1.59 o 
  -7   1   4        4.99        3.92      1.10 o 
  -6   1   4       15.13       12.05      1.00 o 
  -5   1   4        1.38        1.63      0.69 o 
  -4   1   4      490.55      596.30      5.55 o 
  -3   1   4       64.04       77.03      1.19 o 
  -2   1   4      654.74      710.08      9.22 o 
  -1   1   4      425.89      394.09      4.99 o 
   0   1   4      100.08       96.80      2.61 o 
   1   1   4      561.06      582.35      7.90 o 
   2   1   4       36.70       21.42      1.05 o 
   3   1   4      927.61     1006.02     22.52 o 
   4   1   4       54.07       40.64      3.54 o 
   5   1   4       57.17       65.15      2.05 o 
   6   1   4        0.15       -0.93      1.98 o 
   7   1   4        1.41        3.04      2.72 o 
   8   1   4        0.04        0.22      1.66 o 
   9   1   4        1.31       -0.62      4.09 o 
  10   1   4        0.77        2.74      4.74 o 
 -10   2   4       17.99       20.94      3.56 o 
  -9   2   4       31.90       36.36      3.47 o 
  -8   2   4       15.74       13.79      2.20 o 
  -7   2   4        0.69        1.73      1.50 o 
  -6   2   4       70.75       74.16      1.66 o 
  -5   2   4        2.09        1.90      0.71 o 
  -4   2   4      344.52      420.93      5.31 o 
  -3   2   4       26.65       24.19      1.08 o 
  -2   2   4      939.09     1125.87     14.57 o 
  -1   2   4     1600.55     1796.91     23.83 o 
   0   2   4       22.77       13.50      1.23 o 
   1   2   4       77.65       79.18      1.94 o 
   2   2   4        2.12        1.77      1.16 o 
   3   2   4       18.84       20.23      1.13 o 
   4   2   4        0.00        0.33      0.68 o 
   5   2   4       12.87       12.78      1.95 o 
   6   2   4        1.82        0.50      2.32 o 
   7   2   4       15.45       19.48      3.22 o 
   8   2   4        0.62       -0.30      2.82 o 
   9   2   4        2.85        7.76      4.02 o 
 -10   3   4        0.58        1.75      3.49 o 
  -9   3   4       13.74       15.85      2.96 o 
  -8   3   4        1.45       -0.65      2.05 o 
  -7   3   4       26.10       24.13      1.79 o 
  -6   3   4       12.75        9.93      1.34 o 
  -5   3   4      250.74      283.39      6.52 o 
  -4   3   4       74.31       65.78      1.56 o 
  -3   3   4      212.98      262.15      4.96 o 
  -2   3   4      655.68      833.74     15.92 o 
  -1   3   4       30.23       29.93      1.25 o 
   0   3   4        2.71        1.45      0.97 o 
   1   3   4       41.02       41.05      1.35 o 
   2   3   4       92.90       95.33      2.02 o 
   3   3   4      117.28      128.94      2.39 o 
   4   3   4        6.38        5.53      2.04 o 
   5   3   4       30.02       19.31      2.08 o 
   6   3   4        2.81        3.92      1.74 o 
   7   3   4        1.59        2.30      2.03 o 
   8   3   4        2.17        3.97      3.23 o 
   9   3   4        1.67        5.05      5.06 o 
  -9   4   4        0.05       -0.63      2.68 o 
  -8   4   4       38.96       42.13      2.94 o 
  -7   4   4       13.56        8.43      2.28 o 
  -6   4   4        3.13        1.30      1.10 o 
  -5   4   4      623.15      649.70     15.97 o 
  -4   4   4      349.53      370.76      7.37 o 
  -3   4   4      306.10      328.48      8.73 o 
  -2   4   4        0.94        3.25      1.02 o 
  -1   4   4       65.19       56.56      2.07 o 
   0   4   4       79.12       89.23      2.57 o 
   1   4   4      186.87      217.81      5.28 o 
   2   4   4       93.39       99.92      2.71 o 
   3   4   4        1.09        1.87      1.73 o 
   4   4   4       81.39       80.00      2.66 o 
   5   4   4        0.81       -0.45      2.03 o 
   6   4   4        5.43        2.59      1.16 o 
   7   4   4        0.33       -1.32      2.77 o 
   8   4   4        0.02        0.35      3.46 o 
  -8   5   4        7.76        7.93      2.70 o 
  -7   5   4       18.26       16.62      2.55 o 
  -6   5   4       53.20       47.16      2.61 o 
  -5   5   4        0.06        1.44      1.70 o 
  -4   5   4      602.64      621.20     19.13 o 
  -3   5   4       15.08       12.35      1.81 o 
  -2   5   4      220.81      324.50     17.16 o 
  -1   5   4        6.49        4.03      1.88 o 
   0   5   4      679.01      923.57     32.94 o 
   1   5   4       27.38       20.47      1.79 o 
   2   5   4       45.24       31.70      2.38 o 
   3   5   4       33.07       25.20      2.58 o 
   4   5   4        0.35        0.77      2.04 o 
   5   5   4        9.91        8.28      2.61 o 
   6   5   4       11.17        8.27      2.91 o 
   7   5   4        1.80        3.66      3.85 o 
  -7   6   4        0.51        1.01      2.85 o 
  -6   6   4        2.15        0.44      2.46 o 
  -5   6   4       92.91       85.19      3.73 o 
  -4   6   4        6.69        5.87      2.23 o 
  -3   6   4       30.71       30.28      2.16 o 
  -2   6   4        0.00       -1.64      2.04 o 
  -1   6   4      390.71      621.05     37.22 o 
   0   6   4       18.18       18.63      2.94 o 
   1   6   4       78.41       73.59      3.62 o 
   2   6   4       32.98       26.37      2.73 o 
   3   6   4        5.16        4.61      3.01 o 
   4   6   4       29.43       26.47      3.59 o 
   5   6   4        0.00       -0.20      3.40 o 
   6   6   4        7.07        7.93      3.60 o 
  -5   7   4       33.25       28.41      4.68 o 
  -4   7   4        5.76        3.47      4.12 o 
  -3   7   4        8.76        5.79      3.87 o 
  -2   7   4        6.94        6.92      3.61 o 
  -1   7   4        0.50        3.12      3.98 o 
   0   7   4        0.04        2.79      4.26 o 
   1   7   4       47.36       41.46      4.59 o 
   2   7   4       50.93       45.92      4.44 o 
   3   7   4        0.39       -0.99      3.75 o 
   4   7   4        0.63        1.97      3.71 o 
 -10   1   5        0.06       -0.57      3.42 o 
  -9   1   5        0.00        2.42      2.43 o 
  -8   1   5       65.25       74.68      2.19 o 
  -7   1   5      278.89      329.73      5.84 o 
  -6   1   5      345.55      380.61      6.29 o 
  -5   1   5       17.49       16.46      0.86 o 
  -4   1   5        3.90        5.87      0.58 o 
  -3   1   5        7.96        7.49      0.67 o 
  -2   1   5     3333.32     3643.43     41.11 o 
  -1   1   5        5.93        3.78      0.61 o 
   0   1   5      597.01      594.14      9.81 o 
   1   1   5       72.28       56.52      1.17 o 
   2   1   5      321.50      317.64      3.85 o 
   3   1   5       18.36       18.73      1.02 o 
   4   1   5       14.23       17.69      1.29 o 
   5   1   5        0.05       -0.23      1.58 o 
   6   1   5        0.14        2.14      1.57 o 
   7   1   5        1.96        0.51      1.60 o 
   8   1   5        4.61        6.85      3.80 o 
   9   1   5        0.05       -1.37      4.21 o 
 -10   2   5        0.44        1.23      3.37 o 
  -9   2   5        5.94        6.03      2.99 o 
  -8   2   5       54.67       53.58      2.90 o 
  -7   2   5       42.89       38.78      1.82 o 
  -6   2   5      106.15      101.27      2.71 o 
  -5   2   5       82.07       69.97      1.58 o 
  -4   2   5       21.94       13.32      0.93 o 
  -3   2   5      111.71      109.51      1.70 o 
  -2   2   5      146.20      167.80      2.81 o 
  -1   2   5      574.43      704.51     10.44 o 
   0   2   5      272.04      299.88      3.01 o 
   1   2   5       61.33       60.18      1.62 o 
   2   2   5       37.17       24.80      1.19 o 
   3   2   5       34.25       22.22      1.21 o 
   4   2   5        8.00        4.14      1.05 o 
   5   2   5       17.01       17.52      1.95 o 
   6   2   5        6.58        4.55      2.53 o 
   7   2   5        0.02       -0.69      3.30 o 
   8   2   5        0.68        0.54      3.05 o 
   9   2   5        0.43       -2.25      4.72 o 
 -10   3   5        9.91       10.07      3.37 o 
  -9   3   5        8.17        5.35      2.64 o 
  -8   3   5        0.10        0.74      2.10 o 
  -7   3   5       21.04       19.12      1.97 o 
  -6   3   5       32.11       29.53      1.85 o 
  -5   3   5      113.26      102.29      3.93 o 
  -4   3   5        7.94        7.71      1.13 o 
  -3   3   5       97.22      107.80      1.99 o 
  -2   3   5       74.03       77.95      1.78 o 
  -1   3   5        1.33        0.73      0.97 o 
   0   3   5       18.87       13.06      1.11 o 
   1   3   5        0.52        0.67      1.20 o 
   2   3   5        6.74        7.78      1.49 o 
   3   3   5      187.03      211.71      4.20 o 
   4   3   5       17.76       18.25      1.59 o 
   5   3   5        8.92        6.83      1.01 o 
   6   3   5       13.23       11.26      2.16 o 
   7   3   5        7.43        8.58      2.43 o 
   8   3   5        0.26       -0.08      3.47 o 
   9   3   5        0.18        2.52      5.12 o 
  -9   4   5        0.03        0.18      2.81 o 
  -8   4   5        0.95       -1.23      2.53 o 
  -7   4   5        2.57        1.67      2.24 o 
  -6   4   5       21.15       16.05      2.09 o 
  -5   4   5       55.49       46.72      2.17 o 
  -4   4   5       67.98       50.95      2.42 o 
  -3   4   5      227.99      263.49      4.95 o 
  -2   4   5      126.69      125.87      2.73 o 
  -1   4   5       16.05       15.62      1.15 o 
   0   4   5        0.10       -0.36      1.12 o 
   1   4   5        2.22        1.84      1.32 o 
   2   4   5      162.98      146.91      4.07 o 
   3   4   5        0.03       -0.69      1.99 o 
   4   4   5        8.49        6.41      1.82 o 
   5   4   5        0.21       -1.30      1.83 o 
   6   4   5        3.98        3.54      3.00 o 
   7   4   5        0.49        0.80      3.01 o 
   8   4   5        0.87        1.37      4.18 o 
  -8   5   5        1.71        3.63      2.96 o 
  -7   5   5       44.27       35.64      2.80 o 
  -6   5   5       34.56       35.39      2.82 o 
  -5   5   5       98.81       81.47      4.06 o 
  -4   5   5      144.14      138.26      8.28 o 
  -3   5   5       20.85       21.04      1.78 o 
  -2   5   5       72.29       73.23      3.77 o 
  -1   5   5      116.24      121.28      5.47 o 
   0   5   5      169.58      186.58      6.24 o 
   1   5   5       12.86        8.94      1.64 o 
   2   5   5       41.10       31.98      2.16 o 
   3   5   5        7.99        6.48      2.43 o 
   4   5   5        0.14       -1.23      2.72 o 
   5   5   5        2.02        0.87      2.92 o 
   6   5   5        0.04        0.33      3.14 o 
   7   5   5        1.84        1.72      4.16 o 
  -7   6   5        1.72        1.36      3.37 o 
  -6   6   5        2.72        3.75      2.89 o 
  -5   6   5        0.13       -1.77      2.49 o 
  -4   6   5       56.53       44.59      2.94 o 
  -3   6   5        1.32        1.90      2.43 o 
  -2   6   5      120.27      114.76      7.61 o 
  -1   6   5       36.87       29.03      3.12 o 
   0   6   5       28.54       29.95      2.85 o 
   1   6   5      209.45      207.40     15.50 o 
   2   6   5       56.62       43.54      3.94 o 
   3   6   5       21.85       16.79      3.42 o 
   4   6   5        5.25        5.66      3.27 o 
   5   6   5       12.03       11.52      3.51 o 
   6   6   5       10.77       17.00      4.15 o 
  -5   7   5        1.58        6.14      4.45 o 
  -4   7   5        1.34        1.47      4.81 o 
  -3   7   5       26.63       29.83      4.47 o 
  -2   7   5       71.78       72.76      5.44 o 
  -1   7   5        0.07       -3.46      4.02 o 
   0   7   5        6.85        5.49      3.76 o 
   1   7   5       71.69       62.68      5.68 o 
   2   7   5        0.00        4.41      3.99 o 
   3   7   5       24.94       27.67      4.51 o 
   4   7   5        0.32       -2.21      4.10 o 
 -10   0   6       17.26       19.98      4.52 o 
  -9   0   6       23.41       25.61      3.68 o 
  -8   0   6       49.08       44.01      2.59 o 
  -7   0   6        0.04       -0.89      1.70 o 
  -6   0   6      433.23      509.21     14.69 o 
  -5   0   6      287.47      300.15      9.88 o 
  -4   0   6       14.63       17.63      1.44 o 
  -3   0   6       56.15       83.60      1.74 o 
  -2   0   6        9.59        6.17      1.11 o 
  -1   0   6       46.19       46.24      1.52 o 
   0   0   6       20.45       15.70      1.04 o 
   1   0   6      125.95      102.86      2.80 o 
   2   0   6       62.98       69.45      1.94 o 
   3   0   6        5.19        2.79      1.17 o 
   4   0   6      467.67      538.83     14.18 o 
   5   0   6       24.31       21.73      2.18 o 
   6   0   6      345.81      500.44     25.63 o 
   7   0   6        6.16        9.89      4.75 o 
   8   0   6        7.99        7.96      5.33 o 
   9   0   6        0.63        3.56      6.29 o 
 -10   1   6        0.61       -2.54      3.41 o 
  -9   1   6        1.39       -1.07      2.57 o 
  -8   1   6      104.31      105.65      2.84 o 
  -7   1   6      285.05      322.58     10.41 o 
  -6   1   6        9.21       11.93      1.17 o 
  -5   1   6        2.41        1.50      0.71 o 
  -4   1   6       41.84       33.68      0.72 o 
  -3   1   6        2.86        3.06      0.43 o 
  -2   1   6      390.66      454.03      7.56 o 
  -1   1   6       43.43       38.42      0.98 o 
   0   1   6      185.56      186.08      2.21 o 
   1   1   6      143.56      121.99      2.25 o 
   2   1   6       10.71        7.08      0.73 o 
   3   1   6       17.63       24.05      1.09 o 
   4   1   6        2.87       -0.46      1.29 o 
   5   1   6      124.67      144.80      4.98 o 
   6   1   6        9.66        9.49      1.90 o 
   7   1   6        7.75        4.92      1.74 o 
   8   1   6        0.02       -1.86      4.05 o 
   9   1   6        0.03       -3.93      4.83 o 
 -10   2   6        0.11       -0.86      3.31 o 
  -9   2   6        0.13        3.41      2.80 o 
  -8   2   6       67.28       67.23      2.81 o 
  -7   2   6       83.56       78.62      2.71 o 
  -6   2   6       13.57        9.65      1.32 o 
  -5   2   6        0.03        0.06      0.95 o 
  -4   2   6      204.26      230.41      3.09 o 
  -3   2   6        0.10       -0.11      0.91 o 
  -2   2   6      418.20      484.03      7.95 o 
  -1   2   6        1.18        0.25      0.84 o 
   0   2   6      219.42      225.53      3.17 o 
   1   2   6      413.54      463.90      6.45 o 
   2   2   6        1.80        1.83      0.86 o 
   3   2   6        4.92        3.85      1.00 o 
   4   2   6        1.15        0.33      1.21 o 
   5   2   6        0.11       -0.64      1.87 o 
   6   2   6        0.13       -1.67      2.32 o 
   7   2   6        0.35        1.74      2.62 o 
   8   2   6        0.21       -1.33      3.69 o 
   9   2   6        1.25        1.37      4.96 o 
  -9   3   6        3.82        1.46      2.55 o 
  -8   3   6        2.36        0.01      2.23 o 
  -7   3   6       39.11       34.27      2.00 o 
  -6   3   6        0.02       -0.44      1.34 o 
  -5   3   6       28.66       25.51      1.66 o 
  -4   3   6       16.10       12.12      1.15 o 
  -3   3   6      289.80      363.71      5.37 o 
  -2   3   6       55.71       47.23      1.33 o 
  -1   3   6      145.78      142.64      1.95 o 
   0   3   6      382.20      397.84      6.03 o 
   1   3   6        3.81        2.14      1.30 o 
   2   3   6        0.12       -1.38      1.39 o 
   3   3   6       11.14       13.43      1.43 o 
   4   3   6        1.87        2.46      1.49 o 
   5   3   6       17.37       13.69      1.41 o 
   6   3   6        0.68        0.69      2.16 o 
   7   3   6        4.93        6.74      3.06 o 
   8   3   6        0.00       -0.38      3.74 o 
  -9   4   6        7.68        8.57      3.22 o 
  -8   4   6        0.56       -2.41      2.51 o 
  -7   4   6        1.46        1.46      2.16 o 
  -6   4   6      137.40      126.48      4.35 o 
  -5   4   6       11.18        5.75      1.47 o 
  -4   4   6        1.69        1.62      1.28 o 
  -3   4   6      864.84      935.62     11.45 o 
  -2   4   6      152.04      155.51      2.72 o 
  -1   4   6      111.88      115.16      2.85 o 
   0   4   6        0.48       -0.82      1.43 o 
   1   4   6       11.09        7.09      1.55 o 
   2   4   6       14.75       12.26      1.99 o 
   3   4   6       15.13       12.65      2.39 o 
   4   4   6       23.16       21.25      1.74 o 
   5   4   6        2.34        3.83      2.17 o 
   6   4   6       14.28       15.37      3.08 o 
   7   4   6        0.00       -2.80      3.29 o 
  -8   5   6       28.51       29.53      3.45 o 
  -7   5   6        1.65        1.12      2.75 o 
  -6   5   6       28.86       24.28      2.98 o 
  -5   5   6       32.26       20.32      1.87 o 
  -4   5   6      105.85      102.10      4.52 o 
  -3   5   6        0.83       -0.91      2.57 o 
  -2   5   6      494.69      497.92     26.22 o 
  -1   5   6       29.42       25.07      2.42 o 
   0   5   6      143.84      154.46      3.71 o 
   1   5   6        0.77       -0.39      1.78 o 
   2   5   6      181.11      189.06      9.16 o 
   3   5   6        8.26        5.15      2.76 o 
   4   5   6       19.27       18.97      3.24 o 
   5   5   6        5.58        6.81      3.15 o 
   6   5   6        0.01        0.39      3.32 o 
  -6   6   6        3.66        2.84      2.96 o 
  -5   6   6        1.17       -0.94      2.90 o 
  -4   6   6        3.68        1.14      2.80 o 
  -3   6   6      120.54      127.25      5.02 o 
  -2   6   6       11.01       10.08      2.59 o 
  -1   6   6        9.42       11.89      3.25 o 
   0   6   6        1.42        2.21      2.97 o 
   1   6   6      166.61      182.07     15.89 o 
   2   6   6       13.92       16.33      3.47 o 
   3   6   6       20.29       18.51      3.46 o 
   4   6   6        7.80        9.59      3.62 o 
   5   6   6        0.19        0.68      3.60 o 
  -4   7   6        1.60        0.80      4.44 o 
  -3   7   6       28.74       29.17      4.77 o 
  -2   7   6        6.22        3.78      4.67 o 
  -1   7   6        6.94        5.85      5.39 o 
   0   7   6        5.74        3.33      3.66 o 
   1   7   6        0.03        3.55      3.93 o 
   2   7   6        0.02        0.14      4.51 o 
   3   7   6       13.57       13.91      4.41 o 
 -10   1   7        3.05        1.89      4.66 o 
  -9   1   7       17.55       20.05      3.17 o 
  -8   1   7        1.71        1.86      2.09 o 
  -7   1   7        0.58        2.78      1.59 o 
  -6   1   7      149.77      153.60      3.94 o 
  -5   1   7      562.90      636.37     17.31 o 
  -4   1   7      413.23      457.65      5.74 o 
  -3   1   7       20.84       18.85      0.97 o 
  -2   1   7       18.29       19.81      0.72 o 
  -1   1   7        7.48        5.15      0.60 o 
   0   1   7      856.78      973.13      9.72 o 
   1   1   7        7.56        8.89      0.98 o 
   2   1   7      168.38      179.90      3.09 o 
   3   1   7       10.25        7.86      1.05 o 
   4   1   7       42.04       41.39      1.87 o 
   5   1   7        1.87        1.98      1.64 o 
   6   1   7        0.88        0.63      1.70 o 
   7   1   7        0.03       -1.07      3.53 o 
   8   1   7        0.28       -0.65      4.10 o 
 -10   2   7        0.09        1.32      4.51 o 
  -9   2   7       31.72       34.55      3.77 o 
  -8   2   7        0.23        0.43      2.27 o 
  -7   2   7       11.75        8.14      1.66 o 
  -6   2   7      171.34      171.25      5.27 o 
  -5   2   7       44.60       41.71      1.33 o 
  -4   2   7      102.68      107.67      1.58 o 
  -3   2   7       74.34       58.91      1.39 o 
  -2   2   7        2.27        0.97      0.84 o 
  -1   2   7       96.08       96.47      2.06 o 
   0   2   7       22.55       21.83      1.03 o 
   1   2   7      130.79      120.21      2.17 o 
   2   2   7       31.20       31.29      1.10 o 
   3   2   7        0.22       -0.06      0.98 o 
   4   2   7        0.95        0.67      1.19 o 
   5   2   7        4.03        4.18      1.59 o 
   6   2   7        0.03       -1.78      1.89 o 
   7   2   7        1.44        1.36      2.17 o 
   8   2   7        0.29        0.07      4.22 o 
  -9   3   7        0.04        1.31      3.58 o 
  -8   3   7       27.47       27.59      2.52 o 
  -7   3   7       19.91       10.66      1.33 o 
  -6   3   7        0.00       -0.16      1.35 o 
  -5   3   7       35.32       33.00      1.45 o 
  -4   3   7       44.11       38.32      1.54 o 
  -3   3   7      114.89      108.06      2.68 o 
  -2   3   7        2.01        1.91      1.29 o 
  -1   3   7       42.31       37.84      1.29 o 
   0   3   7       46.61       35.69      1.49 o 
   1   3   7        8.03        7.80      1.36 o 
   2   3   7        4.99        4.38      0.78 o 
   3   3   7        1.08        0.05      1.26 o 
   4   3   7        1.14        0.78      1.58 o 
   5   3   7       15.39       17.86      1.58 o 
   6   3   7        0.06       -2.32      2.45 o 
   7   3   7        1.32        1.21      2.71 o 
   8   3   7        0.37        0.22      3.46 o 
  -8   4   7        3.43        3.22      2.57 o 
  -7   4   7        0.07       -0.72      2.55 o 
  -6   4   7        1.78        0.29      1.41 o 
  -5   4   7        4.33        2.19      1.85 o 
  -4   4   7       26.76       24.52      2.09 o 
  -3   4   7       65.58       64.52      2.29 o 
  -2   4   7       37.38       35.28      2.13 o 
  -1   4   7      115.08      119.85      2.54 o 
   0   4   7       49.52       37.68      2.59 o 
   1   4   7       11.69        9.10      1.73 o 
   2   4   7        1.87        0.78      2.12 o 
   3   4   7        0.04       -1.44      2.02 o 
   4   4   7       20.87       17.77      1.66 o 
   5   4   7        0.00       -1.32      2.78 o 
   6   4   7        0.36       -0.42      2.89 o 
   7   4   7        0.05        1.76      3.29 o 
  -7   5   7       22.21       21.46      3.23 o 
  -6   5   7        1.61       -1.26      2.81 o 
  -5   5   7       72.80       58.05      3.05 o 
  -4   5   7       31.32       31.75      2.80 o 
  -3   5   7       85.61       78.88      2.83 o 
  -2   5   7      123.90      140.94      4.35 o 
  -1   5   7       11.04        7.00      2.53 o 
   0   5   7       38.59       36.10      2.64 o 
   1   5   7       39.70       35.35      2.84 o 
   2   5   7       71.74       63.16      4.45 o 
   3   5   7        2.81        4.46      3.20 o 
   4   5   7       12.44       12.56      3.42 o 
   5   5   7        1.04        0.41      3.34 o 
   6   5   7        0.94       -1.25      3.68 o 
  -6   6   7        0.22        2.91      3.61 o 
  -5   6   7        1.74        1.18      3.12 o 
  -4   6   7        1.83        5.03      3.39 o 
  -3   6   7        0.79       -1.91      3.21 o 
  -2   6   7       60.46       60.25      4.13 o 
  -1   6   7        2.59        0.03      3.91 o 
   0   6   7       39.45       37.75      4.40 o 
   1   6   7       27.39       23.44      4.72 o 
   2   6   7        6.13        5.42      4.32 o 
   3   6   7       47.36       53.89      5.08 o 
   4   6   7        9.09       10.14      3.66 o 
  -3   7   7        0.28        1.40      3.93 o 
  -2   7   7        2.84        5.33      4.74 o 
  -1   7   7       19.84       19.79      5.29 o 
   0   7   7       26.90       20.96      5.22 o 
   1   7   7        0.46        4.42      4.97 o 
 -10   0   8       39.32       78.73     11.09 o 
  -9   0   8        5.75        6.36      4.66 o 
  -8   0   8       53.58       53.33      7.35 o 
  -7   0   8       85.09       86.90      4.28 o 
  -6   0   8      166.26      195.80      5.11 o 
  -5   0   8       20.91       23.03      2.33 o 
  -4   0   8      348.11      451.46     10.08 o 
  -3   0   8      154.85      160.17      4.90 o 
  -2   0   8       15.53       12.09      1.38 o 
  -1   0   8       28.84       21.81      1.16 o 
   0   0   8        1.41        0.52      1.17 o 
   1   0   8       13.16       18.06      1.48 o 
   2   0   8        3.38        2.98      1.55 o 
   3   0   8       10.46        5.25      1.71 o 
   4   0   8        0.00        1.36      1.74 o 
   5   0   8        0.35       -2.04      2.04 o 
   6   0   8       54.47       70.46      7.80 o 
   7   0   8        4.58        6.29      5.46 o 
   8   0   8       23.11       55.12      7.49 o 
  -9   1   8        5.19        2.00      4.55 o 
  -8   1   8        1.12        0.62      3.45 o 
  -7   1   8        9.97        6.61      1.32 o 
  -6   1   8      164.61      168.90      4.64 o 
  -5   1   8      409.94      463.72      9.21 o 
  -4   1   8        0.30        0.15      1.22 o 
  -3   1   8        5.46        5.09      1.15 o 
  -2   1   8       49.15       45.87      1.06 o 
  -1   1   8        7.66        5.33      0.58 o 
   0   1   8       97.76       98.28      2.35 o 
   1   1   8        3.33        2.34      1.08 o 
   2   1   8       19.41       16.64      0.90 o 
   3   1   8       13.43       10.64      0.93 o 
   4   1   8        0.44       -0.03      1.39 o 
   5   1   8        0.76       -0.78      1.68 o 
   6   1   8        0.01       -0.55      2.05 o 
   7   1   8       13.89       24.93      4.11 o 
   8   1   8        1.17       -1.41      4.49 o 
  -9   2   8       17.31       23.79      4.52 o 
  -8   2   8        0.02       -2.80      3.71 o 
  -7   2   8        0.06        2.24      1.62 o 
  -6   2   8      133.60      119.92      4.53 o 
  -5   2   8       80.90       75.03      2.75 o 
  -4   2   8        3.72        2.29      0.87 o 
  -3   2   8        0.39       -0.51      0.73 o 
  -2   2   8      104.78      105.33      1.66 o 
  -1   2   8        2.59        1.35      0.79 o 
   0   2   8      117.06      112.67      2.35 o 
   1   2   8        7.22        4.65      0.95 o 
   2   2   8       10.22        6.96      1.00 o 
   3   2   8       47.90       51.38      2.06 o 
   4   2   8        0.23        1.19      1.21 o 
   5   2   8        0.70        0.27      1.66 o 
   6   2   8        1.41        1.02      1.97 o 
   7   2   8        0.04       -1.56      3.32 o 
  -9   3   8        0.40       -3.23      3.76 o 
  -8   3   8        2.32        1.54      3.30 o 
  -7   3   8        9.47        8.69      2.31 o 
  -6   3   8        3.28        1.90      0.86 o 
  -5   3   8       54.38       48.42      1.91 o 
  -4   3   8        0.95        0.06      1.47 o 
  -3   3   8        6.52        8.32      1.66 o 
  -2   3   8        1.07       -0.22      1.32 o 
  -1   3   8       73.18       80.39      1.84 o 
   0   3   8       11.39        8.20      1.22 o 
   1   3   8       27.48       24.05      1.60 o 
   2   3   8       72.04       67.66      2.87 o 
   3   3   8        0.01        0.95      1.24 o 
   4   3   8        0.07        0.18      1.42 o 
   5   3   8        2.91        4.47      2.06 o 
   6   3   8        0.29        0.02      2.15 o 
   7   3   8        1.81       -1.13      4.21 o 
  -8   4   8        1.52        0.73      3.41 o 
  -7   4   8       21.52       18.21      2.92 o 
  -6   4   8        0.47       -1.11      2.47 o 
  -5   4   8        3.42        2.65      1.12 o 
  -4   4   8      161.33      177.75      4.41 o 
  -3   4   8       12.45        9.27      2.07 o 
  -2   4   8        0.08       -0.56      1.29 o 
  -1   4   8      454.88      519.47      8.43 o 
   0   4   8        9.08        5.84      1.06 o 
   1   4   8       15.22       14.55      1.99 o 
   2   4   8        0.33       -0.58      2.23 o 
   3   4   8        0.53       -0.16      1.98 o 
   4   4   8        0.17       -0.59      2.63 o 
   5   4   8        0.02       -2.08      2.77 o 
   6   4   8        3.03        2.53      2.86 o 
  -7   5   8       53.12       54.12      4.06 o 
  -6   5   8       45.67       53.22      3.84 o 
  -5   5   8        1.17        1.07      2.74 o 
  -4   5   8       29.72       25.76      2.87 o 
  -3   5   8       17.79       17.07      2.99 o 
  -2   5   8       91.52       84.38      3.30 o 
  -1   5   8        2.81        2.12      2.30 o 
   0   5   8      151.71      166.96      6.12 o 
   1   5   8       16.36       19.13      3.76 o 
   2   5   8       33.61       38.78      4.52 o 
   3   5   8        0.77        5.20      3.51 o 
   4   5   8       27.53       33.78      3.87 o 
   5   5   8        0.74       -1.26      3.57 o 
  -5   6   8        5.13        2.98      3.62 o 
  -4   6   8        0.70        2.11      3.25 o 
  -3   6   8        2.50        2.41      3.42 o 
  -2   6   8        2.15        0.22      3.27 o 
  -1   6   8       57.85       62.15      3.96 o 
   0   6   8        5.78       10.75      4.72 o 
   1   6   8        0.52        3.66      4.98 o 
   2   6   8        2.09       -0.50      4.49 o 
   3   6   8       33.44       36.04      5.29 o 
  -9   1   9       14.39       22.17      4.84 o 
  -8   1   9        6.76        5.08      3.66 o 
  -7   1   9       34.58       33.78      3.20 o 
  -6   1   9        2.45        0.14      1.50 o 
  -5   1   9        4.82        7.30      1.51 o 
  -4   1   9      122.18      133.01      2.96 o 
  -3   1   9      355.60      395.97      8.82 o 
  -2   1   9      187.49      188.07      4.37 o 
  -1   1   9        1.16        0.66      0.83 o 
   0   1   9       18.27       15.67      1.42 o 
   1   1   9        4.18        3.03      1.17 o 
   2   1   9      114.06      150.37      2.87 o 
   3   1   9        1.59        2.57      1.00 o 
   4   1   9       17.89       17.01      1.35 o 
   5   1   9        1.12        1.40      1.86 o 
   6   1   9        5.03        7.38      3.10 o 
   7   1   9        0.21       -0.85      3.71 o 
  -9   2   9        0.16       -1.65      4.55 o 
  -8   2   9        0.39       -4.12      4.12 o 
  -7   2   9       73.61       81.88      3.32 o 
  -6   2   9        0.05        1.64      1.96 o 
  -5   2   9        4.81        2.37      0.89 o 
  -4   2   9      181.96      169.22      5.47 o 
  -3   2   9       15.24       11.15      0.91 o 
  -2   2   9       36.83       30.24      1.27 o 
  -1   2   9       14.81       12.04      0.87 o 
   0   2   9        2.61       -0.06      1.19 o 
   1   2   9       32.65       37.37      1.63 o 
   2   2   9        0.69        1.62      1.40 o 
   3   2   9       19.11       15.19      1.31 o 
   4   2   9        0.71        0.80      1.63 o 
   5   2   9        0.39        0.61      1.76 o 
   6   2   9        0.04        0.50      2.22 o 
   7   2   9        0.31        4.21      3.89 o 
  -8   3   9        1.51        3.49      3.59 o 
  -7   3   9        1.19       -1.53      2.97 o 
  -6   3   9       28.72       32.37      2.70 o 
  -5   3   9       22.22       16.37      1.55 o 
  -4   3   9        0.18        0.82      1.29 o 
  -3   3   9       24.33       25.19      1.63 o 
  -2   3   9       31.74       26.47      1.50 o 
  -1   3   9       33.52       33.02      1.85 o 
   0   3   9        0.41        0.32      1.29 o 
   1   3   9        8.02        7.52      1.81 o 
   2   3   9       11.44       10.02      1.37 o 
   3   3   9        5.20        6.86      1.84 o 
   4   3   9        0.00        0.17      1.67 o 
   5   3   9        1.00        1.81      2.40 o 
   6   3   9        0.37        1.66      3.10 o 
  -7   4   9        0.10        1.78      3.28 o 
  -6   4   9        7.02        1.86      2.87 o 
  -5   4   9        0.21       -0.89      2.29 o 
  -4   4   9        1.27       -2.02      2.13 o 
  -3   4   9        1.07        3.17      2.10 o 
  -2   4   9       15.88       14.87      1.74 o 
  -1   4   9       29.70       32.99      2.34 o 
   0   4   9        9.62       14.13      2.37 o 
   1   4   9       30.08       30.11      2.19 o 
   2   4   9        6.44        6.78      2.42 o 
   3   4   9        4.76        4.50      3.04 o 
   4   4   9        1.02       -0.52      2.75 o 
   5   4   9        0.30       -0.10      3.34 o 
  -6   5   9        8.21       14.50      3.87 o 
  -5   5   9       24.96       26.27      3.28 o 
  -4   5   9        0.53        4.17      2.65 o 
  -3   5   9       56.62       48.00      3.33 o 
  -2   5   9        9.21       11.20      2.81 o 
  -1   5   9       31.10       33.25      3.57 o 
   0   5   9       47.09       49.40      3.73 o 
   1   5   9        3.95        6.80      3.51 o 
   2   5   9       14.64       16.94      3.68 o 
   3   5   9        5.64        4.85      3.26 o 
   4   5   9       15.40       24.01      4.62 o 
  -3   6   9        0.55       -0.71      3.51 o 
  -2   6   9        0.49       -1.26      3.38 o 
  -1   6   9        1.24        0.81      3.49 o 
   0   6   9       25.94       27.62      3.93 o 
   1   6   9        0.43        3.78      3.96 o 
   2   6   9        4.82        8.27      4.55 o 
  -8   0  10       70.50       94.18      8.12 o 
  -7   0  10        7.70       11.74      3.36 o 
  -6   0  10       67.03       76.12      3.87 o 
  -5   0  10      119.43      142.44      6.96 o 
  -4   0  10      162.07      175.32     10.84 o 
  -3   0  10       41.27       43.89      2.77 o 
  -2   0  10      140.56      155.42      9.35 o 
  -1   0  10       15.49       12.62      2.37 o 
   0   0  10       10.64        7.61      1.69 o 
   1   0  10        9.62        4.66      1.88 o 
   2   0  10        0.54        2.70      1.95 o 
   3   0  10        2.51        1.15      2.16 o 
   4   0  10        0.02       -0.56      2.47 o 
   5   0  10        0.65       -0.94      3.75 o 
   6   0  10        1.17       -1.69      4.03 o 
  -8   1  10        0.02       -4.20      4.20 o 
  -7   1  10       12.36       15.85      2.86 o 
  -6   1  10        0.09       -2.09      2.11 o 
  -5   1  10       25.80       22.55      1.86 o 
  -4   1  10       82.84       78.35      2.08 o 
  -3   1  10      227.76      265.12      5.76 o 
  -2   1  10        0.28        0.78      1.03 o 
  -1   1  10        0.01        0.16      1.21 o 
   0   1  10       19.28       21.72      1.60 o 
   1   1  10        3.63        3.82      1.53 o 
   2   1  10       11.14       13.43      1.75 o 
   3   1  10        0.10        0.64      1.83 o 
   4   1  10        1.45        0.85      1.94 o 
   5   1  10        0.31        0.31      2.13 o 
   6   1  10        0.03       -0.91      3.00 o 
  -8   2  10        3.61       -0.26      4.13 o 
  -7   2  10       26.56       33.96      2.95 o 
  -6   2  10        0.24       -0.75      2.52 o 
  -5   2  10        0.04        0.67      1.89 o 
  -4   2  10      130.19      126.49      3.90 o 
  -3   2  10       24.76       17.34      1.82 o 
  -2   2  10        0.22        0.28      1.05 o 
  -1   2  10        0.28       -0.43      1.11 o 
   0   2  10       11.77        9.56      1.33 o 
   1   2  10        0.35        0.03      1.52 o 
   2   2  10       10.99       11.00      1.76 o 
   3   2  10        1.85        2.33      1.92 o 
   4   2  10        0.03        1.48      2.06 o 
   5   2  10        3.26        5.13      2.31 o 
   6   2  10        0.01       -0.54      3.44 o 
  -7   3  10        1.14        0.22      3.21 o 
  -6   3  10        5.29        6.06      2.45 o 
  -5   3  10       13.52       13.11      2.46 o 
  -4   3  10        1.79        1.12      1.46 o 
  -3   3  10       32.76       31.14      1.91 o 
  -2   3  10        0.70        1.33      1.49 o 
  -1   3  10        0.34        0.30      1.57 o 
   0   3  10        0.94       -0.63      1.15 o 
   1   3  10        4.84        6.59      1.45 o 
   2   3  10        0.95        2.24      1.63 o 
   3   3  10        2.81        3.71      2.48 o 
   4   3  10        6.46        8.67      2.73 o 
   5   3  10        0.01        1.60      2.98 o 
  -6   4  10        0.84        0.64      3.38 o 
  -5   4  10       18.70       19.25      3.02 o 
  -4   4  10        0.16       -0.56      2.39 o 
  -3   4  10        0.94       -0.10      2.35 o 
  -2   4  10       69.33       85.38      3.42 o 
  -1   4  10       12.56       10.51      3.05 o 
   0   4  10        0.08       -0.49      2.90 o 
   1   4  10      107.37      140.78      5.73 o 
   2   4  10        0.51        4.12      3.30 o 
   3   4  10        1.15        1.55      3.27 o 
   4   4  10        0.29        1.27      3.46 o 
  -5   5  10       46.25       55.45      4.10 o 
  -4   5  10       33.99       39.84      3.53 o 
  -3   5  10        0.56        0.72      2.77 o 
  -2   5  10        7.14        4.84      3.06 o 
  -1   5  10        3.27        3.58      3.37 o 
   0   5  10       36.24       35.20      3.86 o 
   1   5  10        2.83        5.95      3.45 o 
   2   5  10       20.27       28.38      4.12 o 
   3   5  10        2.94        6.37      4.00 o 
  -8   1  11        0.37       -0.20      5.28 o 
  -7   1  11       15.54       20.48      3.22 o 
  -6   1  11        5.37        6.11      3.18 o 
  -5   1  11       28.86       28.90      3.01 o 
  -4   1  11        0.20       -0.33      1.82 o 
  -3   1  11        8.71        8.69      1.79 o 
  -2   1  11       38.11       39.02      2.33 o 
  -1   1  11       90.04      100.85      4.54 o 
   0   1  11       29.45       33.51      1.97 o 
   1   1  11        0.48        1.29      1.68 o 
   2   1  11        4.45        3.98      1.98 o 
   3   1  11        1.16        0.32      2.05 o 
   4   1  11       12.46       19.44      2.37 o 
   5   1  11        0.16        2.15      2.90 o 
  -7   2  11        0.01        1.23      3.19 o 
  -6   2  11        0.36        4.62      2.45 o 
  -5   2  11       62.97       65.13      2.91 o 
  -4   2  11        0.40        0.13      2.04 o 
  -3   2  11        0.04       -1.25      1.99 o 
  -2   2  11       69.35       66.53      2.34 o 
  -1   2  11        1.56        2.89      1.29 o 
   0   2  11        8.06        4.72      1.71 o 
   1   2  11        0.56        2.84      1.91 o 
   2   2  11        2.44        0.95      2.14 o 
   3   2  11        7.48        6.97      2.25 o 
   4   2  11        0.02        0.22      2.56 o 
   5   2  11        2.27        2.33      3.54 o 
  -6   3  11        3.13        3.36      3.11 o 
  -5   3  11        2.15       -0.82      2.66 o 
  -4   3  11        8.97       11.53      2.32 o 
  -3   3  11       11.97       12.43      2.40 o 
  -2   3  11        0.25       -0.88      2.18 o 
  -1   3  11        7.79        9.00      2.17 o 
   0   3  11        8.67        8.21      2.70 o 
   1   3  11        2.83        3.82      2.65 o 
   2   3  11        0.66       -0.51      2.70 o 
   3   3  11        1.21        4.57      3.01 o 
   4   3  11        1.63        5.89      3.15 o 
  -5   4  11        0.25       -3.19      3.19 o 
  -4   4  11        4.32       -0.18      2.91 o 
  -3   4  11        0.37       -0.56      2.75 o 
  -2   4  11        0.42       -0.69      2.62 o 
  -1   4  11        0.00       -0.29      3.09 o 
   0   4  11        4.31        5.55      3.24 o 
   1   4  11        7.38       11.74      3.37 o 
   2   4  11        1.38        1.65      3.25 o 
   3   4  11        4.99        6.86      3.58 o 
  -3   5  11       14.85       16.17      3.34 o 
  -2   5  11        0.03        3.67      3.82 o 
  -1   5  11       21.53       19.19      3.91 o 
   0   5  11        0.43        1.08      4.13 o 
  -7   0  12       23.64       48.33      6.63 o 
  -6   0  12       61.16       84.19     12.51 o 
  -5   0  12        0.76        3.92      4.15 o 
  -4   0  12       27.65       33.92      4.92 o 
  -3   0  12       61.08       61.56      4.47 o 
  -2   0  12       59.18       72.26      5.13 o 
  -1   0  12       15.29       27.51      5.82 o 
   0   0  12       30.87       38.49      4.43 o 
   1   0  12        0.04       -0.15      3.01 o 
   2   0  12        4.73        6.10      3.38 o 
   3   0  12        1.70        4.51      3.79 o 
   4   0  12        0.09        0.75      4.11 o 
  -6   1  12        0.19       -3.89      4.19 o 
  -5   1  12       10.43       11.22      2.70 o 
  -4   1  12        3.43        2.07      2.07 o 
  -3   1  12       23.27       20.45      2.89 o 
  -2   1  12       13.16       16.14      3.02 o 
  -1   1  12       59.29       70.65      3.66 o 
   0   1  12        0.09        5.51      2.08 o 
   1   1  12        1.55        1.74      2.22 o 
   2   1  12        2.84        6.10      2.37 o 
   3   1  12        0.61        0.72      2.44 o 
   4   1  12        0.85       -0.73      2.55 o 
  -6   2  12        1.67        6.08      3.38 o 
  -5   2  12       13.85       16.15      2.92 o 
  -4   2  12        1.28        3.72      2.45 o 
  -3   2  12        0.20        2.10      3.29 o 
  -2   2  12       57.19       62.60      4.09 o 
  -1   2  12        1.89       11.54      2.74 o 
   0   2  12        0.44        0.41      2.07 o 
   1   2  12        0.08       -1.44      2.44 o 
   2   2  12        0.37        0.11      2.75 o 
   3   2  12        0.00       -2.59      2.70 o 
  -5   3  12        0.67        1.74      3.16 o 
  -4   3  12        2.40        4.05      2.75 o 
  -3   3  12        9.10        9.18      3.42 o 
  -2   3  12        0.33       -0.51      3.44 o 
  -1   3  12        9.07       10.32      3.53 o 
   0   3  12        0.01        3.83      2.96 o 
   1   3  12        0.11        1.51      3.14 o 
   2   3  12        0.90        1.97      3.03 o 
   3   3  12        0.02        1.29      3.20 o 
  -3   4  12        5.32        4.66      3.79 o 
  -2   4  12        0.04        0.71      4.19 o 
  -1   4  12        0.05       -2.84      4.00 o 
   0   4  12       12.42       19.50      3.73 o 
   1   4  12        6.39        7.45      3.36 o 
  -5   1  13        5.58        4.42      4.00 o 
  -4   1  13        1.86        4.55      3.25 o 
  -3   1  13        9.27        9.70      3.05 o 
  -2   1  13        0.20        2.05      3.05 o 
  -1   1  13        4.29        5.55      2.84 o 
   0   1  13        5.56        9.74      2.87 o 
   1   1  13       12.87       19.60      3.21 o 
   2   1  13        1.72        7.37      2.95 o 
  -4   2  13        0.18       -1.02      3.12 o 
  -3   2  13       19.84       25.84      3.65 o 
  -2   2  13        0.20        3.84      3.58 o 
  -1   2  13        0.40        2.79      3.53 o 
   0   2  13       11.79       13.21      3.52 o 
   1   2  13        0.02        0.48      3.36 o 
   2   2  13        1.48        3.71      3.17 o 
  -3   3  13        1.52       -2.35      3.69 o 
  -2   3  13        0.60        1.92      3.92 o 
  -1   3  13        2.87        2.39      3.89 o 
   0   3  13        0.06        0.20      3.88 o 
  -2   0  14        3.69        7.87      5.33 o 
  -1   0  14       13.27       19.41      5.61 o 
   0   0  14       12.36       31.95      8.98 o 
  -2   1  14        3.07       -1.34      3.64 o 
  -1   1  14        9.08       13.03      3.54 o 
                                                 
